# Supplementary material for: Application of Benchtop NMR for Metabolomics Study Using Feces of Mice with DSS-Induced Colitis
Source: Metabolites. 2023 Apr 28;13(5):611. doi: 10.3390/metabo13050611 (PMC10224185; doi:10.3390/metabo13050611)
Supplement: Supplementary file 1 [file metabolites-13-00611-s001.zip]

Archive with 1 entries (1 files):
- metabolites-2332521-supplementary.pdf
